# Supplementary material for: Terphenyl-Based Small-Molecule Inhibitors of Programmed Cell Death-1/Programmed Death-Ligand 1 Protein–Protein Interaction
Source: J Med Chem. 2021 Jul 27;64(15):11614–36. doi: 10.1021/acs.jmedchem.1c00957 (PMC8365601; doi:10.1021/acs.jmedchem.1c00957)
Supplement: Supplementary file 2 — jm1c00957_si_002.csv [file jm1c00957_si_002.csv]

Compound	Smile	% of the undissociated complex at 5 nM in HTRF	IC50 determined in HTRF assay [nM]	Bioactivity [uM]	Cytotoxicity [uM]
4a	CC1=C(C2=CC=C(CO)C=C2)C=CC=C1C3=CC4=C(OCCO4)C=C3	42 at 5 uM	5.52±0.04 uM	-	-
4b	CC1=C(C2=CC(CO)=CC=C2)C=CC=C1C3=CC4=C(OCCO4)C=C3	88 at 5 uM	-	-	-
4c	CC1=C(C2=C(CO)C=CC=C2)C=CC=C1C3=CC4=C(OCCO4)C=C3	98 at 5 uM	-	-	-
4d	NC1=C(C2=CC=C(CO)C=C2)C=CC=C1C3=CC4=C(OCCO4)C=C3	73 at 5 uM	-	-	-
4e	ClC1=C(C2=CC=C(CO)C=C2)C=CC=C1C3=CC4=C(OCCO4)C=C3	1 at 5 uM	0.51±0.01 uM	-	-
4f	BrC1=C(C2=CC=C(CO)C=C2)C=CC=C1C3=CC4=C(OCCO4)C=C3	15 at 5 uM	0.95±0.02 uM	-	-
4g	IC1=C(C2=CC=C(CO)C=C2)C=CC=C1C3=CC4=C(OCCO4)C=C3	56 at 5 uM	-	-	-
4h	OCC(C=C1)=CC=C1C2=C(C#N)C(C3=CC4=C(OCCO4)C=C3)=CC=C2	21 at 5 uM	1.17±0.12 uM	-	-
5b	CC1=C(C2=CC=C(COC3=CC(C(O)=O)=CC=C3)C=C2)C=CC=C1C4=CC5=C(OCCO5)C=C4	71 at 50 uM	-	-	-
5d	CC1=C(C2=CC=C(COC3=CC(C([H])=O)=C(C4=CN=CC=C4)C=C3)C=C2)C=CC=C1C5=CC6=C(OCCO6)C=C5	65 at 50 uM	-	-	-
5f	CC1=C(C2=CC=C(COC3=NOC(C(O)=O)=C3)C=C2)C=CC=C1C4=CC5=C(OCCO5)C=C4	90 at 5 uM	-	-	-
5h	CC1=C(C2=CC=C(CN3C=C(C(O)=O)N=N3)C=C2)C=CC=C1C4=CC5=C(OCCO5)C=C4	100 at 5 uM	-	-	-
5j	CC1=C(C2=CC(COC3=CC=CC(C(O)=O)=C3)=CC=C2)C=CC=C1C4=CC5=C(OCCO5)C=C4	90 at 5 uM	-	-	-
5l	CC1=C(C2=CC(COC3=CC=C(C4=CC=CN=C4)C(C([H])=O)=C3)=CC=C2)C=CC=C1C5=CC6=C(OCCO6)C=C5	95 at 50 uM	-	-	-
5n	CC1=C(C2=CC(COC3=NOC(C(O)=O)=C3)=CC=C2)C=CC=C1C4=CC5=C(OCCO5)C=C4	77 at 5 uM	-	-	-
5p	CC1=C(C2=C(COC3=CC=CC(C(O)=O)=C3)C=CC=C2)C=CC=C1C4=CC5=C(OCCO5)C=C4	87 at 50 uM	-	-	-
5r	CC1=C(C2=C(COC3=NOC(C(O)=O)=C3)C=CC=C2)C=CC=C1C4=CC5=C(OCCO5)C=C4	100 at 5 uM	-	-	-
6a	CC1=C(C2=CC=C(CN3CCOCC3)C=C2)C=CC=C1C4=CC5=C(OCCO5)C=C4	55 at 5 uM	-	-	-
6b	CC1=C(C2=CC=C(CN3CCNCC3)C=C2)C=CC=C1C4=CC5=C(OCCO5)C=C4	5 at 5 uM	-	-	-
6c	CC1=C(C2=CC(CN3CCNCC3)=CC=C2)C=CC=C1C4=CC5=C(OCCO5)C=C4	56 at 5 uM	-	-	-
6d	CC1=C(C2=CC(OC)=C(CN3CCNCC3)C=C2)C=CC=C1C4=CC5=C(OCCO5)C=C4	63	-	-	-
6e	CC1=C(C2=CC(OCC3=CC(C#N)=CC=C3)=C(CN4CCNCC4)C=C2)C=CC=C1C5=CC6=C(OCCO6)C=C5	88	-	-	-
7a	ClC1=C(C2=CC(OC)=C(CNCCNC(C)=O)C=C2)C=CC=C1C3=CC4=C(OCCO4)C=C3	0	0.82±0.02	2.82±0.40	3.19±0.41
7b	ClC1=C(C2=CC(OCC)=C(CNCCNC(C)=O)C=C2)C=CC=C1C3=CC4=C(OCCO4)C=C3	5	-	n.a	Not tested
7c	ClC1=C(C2=CC(OC(C)C)=C(CNCCNC(C)=O)C=C2)C=CC=C1C3=CC4=C(OCCO4)C=C3	5	-	n.a	Not tested
7d	ClC1=C(C2=CC(OCCC(C)C)=C(CNCCNC(C)=O)C=C2)C=CC=C1C3=CC4=C(OCCO4)C=C3	65	-	n.a	Not tested
7e	ClC1=C(C2=CC(OCC#N)=C(CNCCNC(C)=O)C=C2)C=CC=C1C3=CC4=C(OCCO4)C=C3	1	-	n.a	Not tested
7f	ClC1=C(C2=CC(OCC3CCC3)=C(CNCCNC(C)=O)C=C2)C=CC=C1C4=CC5=C(OCCO5)C=C4	53	-	n.a	Not tested
7g	ClC1=C(C2=CC(OCC3CCCC3)=C(CNCCNC(C)=O)C=C2)C=CC=C1C4=CC5=C(OCCO5)C=C4	76	-	n.a	Not tested
7h	ClC1=C(C2=CC(OCC3=CC(C4=CC=CC(C#N)=C4)=CC=C3)=C(CNCCNC(C)=O)C=C2)C=CC=C1C5=CC6=C(OCCO6)C=C5	100	-	n.a	Not tested
8a	ClC1=C(C2=CC(OC)=C(CN3CCNCC3)C=C2)C=CC=C1C4=CC5=C(OCCO5)C=C4	38	18.09±0.09	n.a	Not tested
8b	ClC1=C(C2=CC(OC)=C(CN3CCN(C(N)=O)CC3)C=C2)C=CC=C1C4=CC5=C(OCCO5)C=C4	28	<1.00	n.a	Not tested
8c	ClC1=C(C2=CC(OC)=C(CN3CCN(C(C)=O)CC3)C=C2)C=CC=C1C4=CC5=C(OCCO5)C=C4	40	<1.00	n.a	Not tested
8d	ClC1=C(C2=CC(OC)=C(CN3CCN(C(CN)=O)CC3)C=C2)C=CC=C1C4=CC5=C(OCCO5)C=C4	5	<1.00	n.a	Not tested
8e	ClC1=C(C2=CC(OC)=C(CN3CCN(S(C)(=O)=O)CC3)C=C2)C=CC=C1C4=CC5=C(OCCO5)C=C4	88	104.44±2.17	n.a	Not tested
8f	ClC1=C(C2=CC(OC)=C(CNCCNC(CN)=O)C=C2)C=CC=C1C3=CC4=C(OCCO4)C=C3	8	<1.00	3.28±0.60	3.10±0.22
8g	ClC1=C(C2=CC(OC)=C(CNCCNS(=O)(C)=O)C=C2)C=CC=C1C3=CC4=C(OCCO4)C=C3	32	2.07±0.04	11.08±4.35	4.47±0.58
8h	ClC1=C(C2=CC(OC)=C(CNCCNC(N)=O)C=C2)C=CC=C1C3=CC4=C(OCCO4)C=C3	6	<1.00	2.00±0.37	4.14±0.71
8i	ClC1=C(C2=CC(OC)=C(CNC(CO)CO)C=C2)C=CC=C1C3=CC4=C(OCCO4)C=C3	0	<1.00	2.57±0.45	4.63±0.35
8j	ClC1=C(C2=CC(OC)=C(CNC(CO)(CO)CO)C=C2)C=CC=C1C3=CC4=C(OCCO4)C=C3	0	<1.00	1.03±0.15	2.88±0.39
